# Supplementary material for: POIROT: a powerful test for parent-of-origin effects in unrelated samples leveraging multiple phenotypes
Source: Bioinformatics. 2023 Apr 17;39(4):btad199. doi: 10.1093/bioinformatics/btad199 (PMC10148680; doi:10.1093/bioinformatics/btad199)
Supplement: btad199_Supplementary_Data [file btad199_supplementary_data.zip]

Archive with 2 entries (2 files):
- POIROT_supplemental_tables.xlsx
- POIROT_supplemental_figs.docx
