# Supplementary material for: POIROT: a powerful test for parent-of-origin effects in unrelated samples leveraging multiple phenotypes
Source: Bioinformatics. 2023 Apr 17;39(4):btad199. doi: 10.1093/bioinformatics/btad199 (PMC10148680; doi:10.1093/bioinformatics/btad199)
Supplement: btad199_Supplementary_Data [file btad199_supplementary_data.zip › POIROT_supplemental_tables.xlsx]

## Sheet: Supplemental Table 1
Supplemental Table 1. Empirical type I error rates under the null hypothesis βm=βp=0 for 50,000 simulations performed per scenario.
				α = 0.05			α = 0.005			α = 5e-4			α = 5e-5
					Univariate Method			Univariate Method			Univariate Method			Univariate Method
Sample Size	K	Error Distribution	Phenotypic Correlation	POIROT	Bonf	PC: 90%	POIROT	Bonf	PC: 90%	POIROT	Bonf	PC: 90%	POIROT	Bonf	PC: 90%
3000	3	Normal	Low	0.05006	0.0504	0.0504	0.00496	0.00508	0.00508	0.00044	0.00058	0.00058	4e-05	2e-05	2e-05
3000	3	Normal	Medium	0.05028	0.04728	0.04728	0.00508	0.0048	0.0048	0.00044	0.00042	0.00042	6e-05	2e-05	2e-05
3000	3	Normal	High	0.05076	0.04624	0.0504	0.00474	0.00488	0.00528	0.00048	0.00046	0.0005	8e-05	2e-05	6e-05
3000	3	Non-normal	Low	0.05514	0.05094	0.05094	0.00594	0.00516	0.00516	0.00062	0.0006	0.0006	0.00014	0.00016	0.00016
3000	3	Non-normal	Medium	0.05738	0.04788	0.04788	0.00652	0.00526	0.00526	0.00084	0.0005	0.0005	4e-05	6e-05	6e-05
3000	3	Non-normal	High	0.05936	0.04526	0.04526	0.00682	0.0055	0.0055	0.00078	0.00056	0.00056	4e-05	8e-05	8e-05
3000	6	Normal	Low	0.05002	0.05068	0.05566	0.00476	0.00492	0.00548	0.00038	0.00052	0.00058	2e-05	4e-05	4e-05
3000	6	Normal	Medium	0.05002	0.04704	0.0567	0.00444	0.0043	0.0051	0.0004	0.00052	0.00064	4e-05	8e-05	0.0001
3000	6	Normal	High	0.04962	0.04396	0.062	0.00446	0.0046	0.0067	0.00042	0.00056	0.00078	4e-05	2e-05	4e-05
3000	6	Non-normal	Low	0.05762	0.04974	0.05074	0.00676	0.00512	0.0052	0.0006	0.0006	0.0006	6e-05	8e-05	8e-05
3000	6	Non-normal	Medium	0.0602	0.04654	0.05592	0.00692	0.00538	0.00652	0.00102	0.00064	0.00072	0.0001	0.0001	0.00012
3000	6	Non-normal	High	0.06178	0.04382	0.05186	0.00742	0.00516	0.0061	0.00086	0.00054	0.00062	0.0002	0.00012	0.00012
3000	10	Normal	Low	0.04796	0.0519	0.06012	0.00484	0.0055	0.00668	0.00036	0.00076	0.00086	2e-05	8e-05	8e-05
3000	10	Normal	Medium	0.0477	0.04862	0.06066	0.00464	0.00482	0.00618	0.00044	0.00044	0.00054	6e-05	8e-05	8e-05
3000	10	Normal	High	0.04824	0.0423	0.06434	0.00504	0.00526	0.00834	0.00046	0.0005	0.00076	8e-05	8e-05	0.00016
3000	10	Non-normal	Low	0.05836	0.04934	0.05426	0.00674	0.00522	0.00574	0.00082	0.00062	0.00068	4e-05	6e-05	6e-05
3000	10	Non-normal	Medium	0.06132	0.04754	0.05694	0.00664	0.00534	0.00652	0.00088	0.00066	0.00084	8e-05	6e-05	6e-05
3000	10	Non-normal	High	0.06072	0.04194	0.05214	0.00718	0.0048	0.0065	0.00086	0.00054	0.00066	6e-05	2e-05	2e-05
5000	3	Normal	Low	0.05052	0.04992	0.04992	0.005	0.00524	0.00524	0.00052	0.00072	0.00072	2e-05	0.0001	0.0001
5000	3	Normal	Medium	0.04994	0.04962	0.04962	0.00524	0.00502	0.00502	0.00052	0.0006	0.0006	2e-05	4e-05	4e-05
5000	3	Normal	High	0.05044	0.04728	0.05144	0.00522	0.00492	0.00538	0.00058	0.00042	0.00046	6e-05	8e-05	8e-05
5000	3	Non-normal	Low	0.05668	0.05086	0.05086	0.00616	0.00502	0.00502	0.00052	0.0006	0.0006	6e-05	0.0001	0.0001
5000	3	Non-normal	Medium	0.05784	0.0484	0.0484	0.00606	0.0049	0.0049	0.00064	0.00058	0.00058	6e-05	6e-05	6e-05
5000	3	Non-normal	High	0.05856	0.0461	0.0461	0.00686	0.00498	0.00498	0.0008	0.0005	0.0005	2e-05	4e-05	4e-05
5000	6	Normal	Low	0.0509	0.0512	0.0556	0.00508	0.00496	0.00548	0.00056	0.00042	0.0005	8e-05	2e-05	2e-05
5000	6	Normal	Medium	0.05118	0.04838	0.05722	0.00564	0.00498	0.00608	0.00054	0.00046	0.00052	6e-05	6e-05	6e-05
5000	6	Normal	High	0.05034	0.04454	0.0617	0.00524	0.0044	0.00656	0.00056	0.0005	0.00078	6e-05	6e-05	0.0001
5000	6	Non-normal	Low	0.0592	0.04896	0.04944	0.00698	0.00526	0.00532	0.0006	0.00054	0.00054	8e-05	4e-05	4e-05
5000	6	Non-normal	Medium	0.06302	0.04764	0.05728	0.00688	0.0055	0.00646	0.00076	0.00044	0.00058	8e-05	2e-05	4e-05
5000	6	Non-normal	High	0.06296	0.0435	0.05106	0.00692	0.00482	0.00588	0.00086	0.00064	0.00076	0.00014	4e-05	8e-05
5000	10	Normal	Low	0.04868	0.04962	0.05738	0.00536	0.00546	0.00626	0.00046	0.00064	0.0007	0	2e-05	2e-05
5000	10	Normal	Medium	0.04908	0.04898	0.06032	0.00476	0.00524	0.00666	0.00026	0.0005	0.00064	2e-05	4e-05	6e-05
5000	10	Normal	High	0.051	0.04348	0.0646	0.00454	0.00528	0.0081	0.0005	0.00066	0.00096	0	4e-05	8e-05
5000	10	Non-normal	Low	0.06228	0.05048	0.05592	0.007	0.00546	0.00602	0.00084	0.00072	0.00076	2e-05	2e-05	2e-05
5000	10	Non-normal	Medium	0.06382	0.04828	0.0578	0.00686	0.0061	0.00742	0.00078	0.00064	0.00074	6e-05	6e-05	8e-05
5000	10	Non-normal	High	0.06254	0.04364	0.05346	0.00688	0.00506	0.00624	0.00058	0.00064	0.00072	0.00012	0.00014	0.00014
10000	3	Normal	Low	0.04876	0.04996	0.04996	0.0045	0.00482	0.00482	0.00048	0.00054	0.00054	4e-05	4e-05	4e-05
10000	3	Normal	Medium	0.04926	0.048	0.048	0.00456	0.00514	0.00514	0.0005	0.00048	0.00048	2e-05	0.00012	0.00012
10000	3	Normal	High	0.05	0.04606	0.04988	0.00452	0.00492	0.00544	0.00046	0.00054	0.00058	2e-05	6e-05	6e-05
10000	3	Non-normal	Low	0.05464	0.0497	0.0497	0.0061	0.00502	0.00502	0.00048	0.00038	0.00038	4e-05	2e-05	2e-05
10000	3	Non-normal	Medium	0.05568	0.04714	0.04714	0.00658	0.00536	0.00536	0.00056	0.0005	0.0005	2e-05	4e-05	4e-05
10000	3	Non-normal	High	0.0576	0.04574	0.04574	0.00686	0.00518	0.00518	0.00052	0.00058	0.00058	6e-05	4e-05	4e-05
10000	6	Normal	Low	0.04986	0.04868	0.05324	0.00546	0.00508	0.00546	0.00054	0.00054	0.0006	2e-05	8e-05	8e-05
10000	6	Normal	Medium	0.0507	0.04768	0.05644	0.00518	0.00488	0.006	0.00052	0.00062	0.00074	4e-05	2e-05	2e-05
10000	6	Normal	High	0.0512	0.04378	0.06092	0.00514	0.00484	0.00674	0.00036	0.00052	0.0007	2e-05	0	0
10000	6	Non-normal	Low	0.05868	0.0486	0.04922	0.00668	0.00504	0.00508	0.00064	0.00072	0.00074	0.0001	8e-05	8e-05
10000	6	Non-normal	Medium	0.06356	0.04672	0.05502	0.00724	0.00518	0.00616	0.00094	0.00058	0.00066	0.00016	4e-05	8e-05
10000	6	Non-normal	High	0.06224	0.04356	0.05084	0.0075	0.0053	0.00616	0.00062	0.00056	0.0007	0.0001	6e-05	6e-05
10000	10	Normal	Low	0.05102	0.04982	0.05814	0.00522	0.005	0.00602	0.00036	0.0006	0.00064	0	6e-05	8e-05
10000	10	Normal	Medium	0.0498	0.04762	0.05794	0.00486	0.00552	0.00656	0.0005	0.00054	0.00088	4e-05	2e-05	4e-05
10000	10	Normal	High	0.05008	0.04248	0.06442	0.0051	0.00488	0.00766	0.0004	0.0005	0.0009	4e-05	2e-05	8e-05
10000	10	Non-normal	Low	0.05976	0.04834	0.0533	0.00662	0.0052	0.00606	0.00086	0.0005	0.00052	8e-05	2e-05	2e-05
10000	10	Non-normal	Medium	0.06524	0.04454	0.05334	0.00694	0.0055	0.00654	0.00078	0.00034	0.0005	0.0001	4e-05	4e-05
10000	10	Non-normal	High	0.0624	0.04014	0.04972	0.0068	0.0052	0.00632	0.00068	0.00048	0.00066	8e-05	4e-05	4e-05
Abbreviations: K, number of phenotypes; α, significance threshold; Bonf: Bonferroni correction; PC: 90%, correction with effective number of tests determined by the number of principal components explaining 90% of phenotypic variation.

## Sheet: Supplemental Table 2
Supplemental Table 2. Median computational time per proposed POE test by sample size and number of phenotypes. Each row is based on 45,000 simulations.
K	Sample Size	Median time (s)	IQR time (s)
3	3000	0.55005	0.13892
6	3000	1.27794	0.45758
10	3000	2.49916	0.54412
3	5000	1.02587	0.21594
6	5000	2.16857	0.1346
10	5000	4.26424	0.94572
3	10000	2.01981	0.37282
6	10000	4.31862	0.2137
10	10000	5.19427	2.8407
Abbreviations: POE, parent-of-origin effect; K, number of phenotypes; IQR, interquartile range.

## Sheet: Supplemental Table 3
Supplemental Table 3. Median computational time per proposed POE test for larger-scale datasets. Each row is based on 50 null simulations assuming normal random error.
Sample Size	K	Median time (s)	IQR time (s)
20000	3	3.17328	2.08154
20000	6	8.58676	0.26102
20000	10	13.497	7.96624
40000	3	8.18053	0.14916
40000	6	9.43075	0.56315
40000	10	31.4106	6.61084
Abbreviations: POE, parent-of-origin effect; K, number of phenotypes; IQR, interquartile range.

## Sheet: Supplemental Table 4
Supplemental Table 4. Significant variants identifed by POIROT after Bonferonni correction in UKB analysis.
rs	chr	pos	ref	alt	pval_poirot	pval_poe_univ_BMI	pval_poe_univ_HDL	pval_poe_univ_LDL	pval_gxe
rs4970829	1	109757295	A	G	4.91191e-10	0.2233	0.00391191	1	0.587137
rs585362	1	109789795	T	C	7.33808e-08	0.856572	0.652193	1	0.0173974
rs7528419	1	109817192	G	A	3.24079e-27	0.668219	0.000173529	1	4.24274e-26
rs12740374	1	109817590	T	G	7.10557e-27	0.613008	0.000134146	1	6.62766e-27
rs660240	1	109817838	C	T	4.76575e-26	0.594114	8.00998e-05	1	8.31868e-23
rs629301	1	109818306	T	G	7.86454e-27	0.629811	0.000109547	1	3.23756e-26
rs646776	1	109818530	T	C	2.85642e-27	0.638646	0.000108053	1	6.94964e-26
rs11577931	1	109820884	G	A	2.52898e-21	0.261912	0.0172349	1	0.000294409
rs602633	1	109821511	G	T	4.23172e-26	0.621577	3.71817e-05	1	6.49741e-22
rs599839	1	109822166	A	G	1.04571e-24	0.627787	0.000292713	1	3.68977e-26
rs55660224	1	109839400	T	C	4.87758e-09	0.0104574	0.0624264	1	0.787862
rs62104180	2	466003	A	G	1.61621e-10	1	0.960816	0.908214	0.52768
rs6711016	2	21123352	A	C	4.41745e-08	0.169648	2.8667e-05	0.999996	5.03001e-10
rs74629722	2	21127044	C	G	3.30054e-10	0.137613	1	2.34761e-06	0.000500693
rs11902417	2	21198900	A	G	1.6348e-12	0.615751	1.40186e-07	1	9.00927e-14
rs6544366	2	21204025	T	G	3.21234e-12	0.64268	1.22569e-07	1	4.88324e-14
rs6754295	2	21206183	G	T	2.1942e-12	0.620334	1.23589e-07	1	2.66381e-13
rs7557067	2	21208211	G	A	3.14034e-12	0.623901	1.39073e-07	1	1.11614e-13
rs1042034	2	21225281	T	C	3.76692e-13	0.589337	1.13169e-08	0.999999	3.11497e-09
rs676210	2	21231524	A	G	5.71917e-12	0.625708	4.77535e-08	0.999998	1.83786e-09
rs673548	2	21237544	A	G	1.11272e-11	0.669334	6.28517e-08	0.999998	4.1254e-10
rs550619	2	21260601	A	G	3.14029e-10	0.0936939	0.0985354	1	0.166477
rs1367117	2	21263900	A	G	1.19514e-09	0.344192	0.830731	5.4727e-11	3.98875e-33
rs515135	2	21286057	C	T	1.30752e-32	0.0735637	0.00145072	1	4.76775e-14
rs562338	2	21288321	G	A	1.32326e-33	0.0831113	0.00131162	1	6.51862e-14
rs541041	2	21294975	A	G	6.64746e-34	0.0721625	0.00120286	1	1.77815e-13
rs525172	2	21382976	G	T	6.20867e-23	0.0775807	0.000602672	1	6.1965e-13
rs1820914	2	21402957	T	C	1.24802e-08	0.151461	0.9998	3.04496e-09	1.14605e-12
rs484399	2	21406568	A	C	6.61805e-12	0.215347	0.00593424	1	1.78714e-10
rs67599264	2	21418083	A	G	2.86193e-22	0.150064	0.000994796	1	8.25027e-13
rs10166144	2	21453733	G	A	3.01396e-11	0.236353	0.0383641	1	2.08376e-06
Affx-20089987	2	44065090	A	G	4.0917e-14	0.504767	0.976948	1	0.130535
Affx-20090007	2	44066247	C	G	9.74743e-16	0.580053	0.986381	1	0.106283
rs41360247	2	44073656	C	T	3.01074e-13	0.461603	0.943371	1	0.0262815
rs61789562	3	135926784	C	T	1.09332e-07	0.999986	0.0387952	0.839482	0.0410532
rs13198474	6	25874423	A	G	8.19536e-08	1.22035e-09	0.782334	0.800025	0.00013334
rs13196552	6	25974204	G	A	4.46666e-08	8.08246e-10	0.549015	0.47521	0.00288764
rs13212534	6	25983010	A	G	6.14586e-09	1.46118e-10	0.685614	0.854665	0.000100646
rs16891235	6	26017542	C	T	1.84024e-08	5.77922e-10	0.473674	0.583889	0.00431343
rs10484433	6	26030492	A	C	2.26797e-08	4.80809e-10	0.511355	0.562836	0.00461245
rs10484435	6	26031811	G	T	8.32808e-08	3.20844e-09	0.724026	0.710512	0.00146059
rs13220395	6	26055368	A	G	9.72335e-08	2.98293e-09	0.682892	0.727193	0.00164983
rs16891264	6	26072445	C	T	1.5079e-07	5.02743e-09	0.63958	0.759883	0.00206519
rs1045537	6	26096748	C	G	8.1553e-08	3.45498e-10	0.532631	0.520984	0.012881
rs16891315	6	26111756	C	T	1.59383e-08	2.11705e-10	0.42154	0.4764	0.00973028
rs13200797	6	26122957	A	G	9.96408e-08	3.62302e-10	0.564624	0.537447	0.00878382
rs16891334	6	26124303	C	T	1.11308e-07	4.56517e-10	0.548296	0.583095	0.00958713
rs10484439	6	26309908	A	G	1.70466e-09	7.84298e-12	0.557259	0.599772	4.59572e-05
rs9467704	6	26319486	T	C	3.48403e-08	1.8031e-10	0.685076	0.206128	0.00509646
rs6903015	6	26322526	G	A	6.04188e-08	5.74392e-10	0.637968	0.179835	0.00286446
rs9467711	6	26332605	C	A	9.2127e-08	5.71965e-10	0.652164	0.207362	0.00688894
rs9379851	6	26354780	C	A	2.40191e-08	3.11951e-10	0.698776	0.965866	0.0268784
rs9393705	6	26361011	A	G	1.07161e-08	1.08741e-10	0.709247	0.944783	0.0297831
rs9393708	6	26362643	C	T	1.34622e-08	1.08575e-10	0.684042	0.938897	0.0121275
rs9358934	6	26363755	C	G	1.29103e-08	1.13447e-10	0.682994	0.942021	0.00934135
rs9379855	6	26364930	C	T	1.33015e-08	1.0604e-10	0.668517	0.930325	0.00961263
rs9379858	6	26367689	C	T	1.7668e-08	1.58364e-10	0.687482	0.938856	0.0131662
rs72841509	6	26368279	A	G	8.46028e-09	7.52956e-11	0.692432	0.946551	0.00990935
rs9379859	6	26369549	T	C	2.18328e-08	2.08309e-10	0.665532	0.939451	0.00454562
rs12176317	6	26372786	G	A	1.21878e-08	1.4378e-10	0.706328	0.931729	0.0231759
rs9393713	6	26373678	A	G	1.17031e-08	1.24294e-10	0.696533	0.928081	0.0348698
rs9393714	6	26373740	T	G	2.33787e-08	2.93061e-10	0.732688	0.916175	0.0262436
rs1977	6	26377546	G	A	1.5935e-09	5.30677e-11	0.78534	0.949391	0.0430318
rs1979	6	26377591	T	G	1.52651e-08	2.11637e-10	0.715968	0.93958	0.0229567
rs2072803	6	26392515	C	G	7.0914e-08	1.22321e-09	0.642881	0.960021	0.0108181
rs41266839	6	26409890	C	G	2.36333e-11	2.61346e-13	0.405769	0.964037	0.00295232
rs13195509	6	26463660	A	G	9.04618e-12	8.27312e-14	0.581906	0.967749	0.00541979
rs3734542	6	26468326	A	G	8.31125e-12	9.90434e-14	0.643651	0.968775	0.00317388
rs35555795	6	26509382	T	C	1.97091e-11	2.61373e-13	0.674782	0.963624	0.00423926
rs3799383	6	26510748	T	C	2.14467e-08	1.39526e-10	0.661335	0.957549	0.000138479
rs13214027	6	26573631	G	C	6.89343e-08	6.05003e-10	0.679514	0.962333	6.52729e-05
rs13198716	6	26582035	T	C	9.05696e-12	2.20874e-13	0.419288	0.984649	0.0028097
rs4634439	6	26598004	G	A	7.95795e-08	9.15511e-10	0.715524	0.955982	0.000130028
rs9379897	6	26601526	C	T	1.06268e-07	1.56603e-09	0.76343	0.95763	0.000164938
rs13219354	6	27185664	C	T	2.04122e-10	1.00363e-12	0.465786	0.984606	0.00241918
rs4452638	6	27229265	A	G	8.51356e-11	8.07238e-13	0.506064	0.991405	0.00872311
rs13207082	6	27251379	G	A	8.24452e-11	2.96293e-12	0.610364	0.974751	0.0109146
rs13195040	6	27413924	G	A	1.68972e-11	7.99749e-12	0.515885	0.99679	0.000457873
rs10484399	6	27534528	G	A	2.0904e-09	6.35935e-10	0.331176	0.99884	0.000140103
rs17749927	6	27669976	G	A	6.289e-10	3.11873e-10	0.314837	0.999187	0.000356029
rs17693963	6	27710165	C	A	3.83981e-10	1.68765e-09	0.257691	0.999698	0.00279989
rs200482	6	27773904	A	G	3.38312e-08	9.80203e-10	0.390029	0.94972	0.0061025
rs200483	6	27774824	A	G	2.39191e-08	8.76339e-10	0.412016	0.942286	0.0103423
rs370155	6	27782031	G	T	3.07502e-08	8.39538e-10	0.39175	0.940086	0.00959107
rs200490	6	27796935	T	G	2.59293e-08	6.54689e-10	0.3778	0.9319	0.00660904
rs34706883	6	27805255	C	A	6.13295e-10	2.78032e-10	0.327598	0.999204	0.000395603
rs201002	6	27808192	G	A	7.21166e-09	1.84262e-10	0.363776	0.943037	0.0141456
rs175597	6	27810626	C	T	3.00318e-08	8.61228e-10	0.370673	0.927622	0.0127752
rs200995	6	27813694	C	T	5.54819e-08	1.41161e-09	0.430931	0.947486	0.0113964
rs13194781	6	27815639	G	A	4.11109e-10	2.33329e-10	0.321639	0.999328	0.000544973
rs13199772	6	27834085	G	A	5.11739e-10	2.32582e-10	0.340686	0.999052	0.00161723
rs17763089	6	27835218	A	G	1.99047e-10	7.00601e-11	0.362852	0.99863	0.00185699
rs200953	6	27837267	C	T	1.66793e-08	5.12617e-10	0.347918	0.940741	0.0133925
rs45509595	6	27840926	C	T	5.17827e-12	1.07019e-11	0.475275	0.999541	0.000400925
rs61742093	6	27879982	G	A	3.91287e-12	1.10024e-11	0.618554	0.999603	0.00228245
rs13218875	6	27884012	T	C	2.33444e-12	5.90662e-12	0.674039	0.999582	0.00104056
rs149990	6	27998258	A	G	3.56682e-09	1.47816e-10	0.586916	0.969537	0.016886
rs149943	6	28002388	A	G	6.30588e-09	7.78058e-10	0.640722	0.978375	0.00681131
rs202906	6	28011652	C	T	8.64932e-09	6.231e-10	0.507728	0.984471	0.0162815
rs13197574	6	28060239	C	T	1.61282e-12	1.03496e-11	0.738673	0.999581	0.00112928
rs9468287	6	28079741	A	C	1.13494e-08	9.30253e-10	0.750176	0.989502	0.000202188
rs4713139	6	28092685	T	C	1.1743e-07	6.33929e-09	0.585963	0.991205	0.000751265
rs4713140	6	28097193	A	G	1.36822e-07	6.51654e-09	0.582451	0.989823	0.000817469
rs13205911	6	28124114	T	C	6.37178e-12	2.26881e-11	0.758457	0.999295	0.000660356
rs735765	6	28170297	A	G	6.69872e-08	4.09219e-09	0.659992	0.993184	0.00140947
rs9380069	6	28203300	G	A	9.80552e-08	7.83021e-09	0.561364	0.994318	0.000215815
rs17720293	6	28214698	T	C	1.00511e-08	1.34938e-08	0.737295	0.99931	0.0014197
rs13211507	6	28257377	C	T	4.55273e-11	1.29085e-10	0.659434	0.99947	0.000937378
rs33932084	6	28268824	G	A	5.55614e-12	4.11946e-11	0.748242	0.999623	0.00236991
rs853679	6	28296863	A	C	7.15738e-09	1.05601e-09	0.401445	0.999287	0.00460849
rs853678	6	28297313	A	T	3.95914e-09	6.61321e-10	0.423643	0.999263	0.00501041
rs853676	6	28299687	T	C	1.03946e-08	3.95663e-09	0.491228	0.999561	0.00414505
rs67340775	6	28304384	C	A	1.62308e-11	6.31481e-11	0.686664	0.999623	0.00369394
rs2232423	6	28366151	G	A	9.47886e-11	2.61936e-10	0.645402	0.999421	0.00135576
rs13194504	6	28630691	A	G	3.14845e-12	7.79399e-12	0.589094	0.999691	0.00189711
rs7767008	6	28630793	G	T	5.25983e-08	3.43588e-05	0.995791	0.983369	2.45849e-05
rs6908726	6	28671343	C	G	3.02085e-12	1.58001e-12	0.748876	0.99796	0.0304137
rs7775835	6	28678357	C	T	3.46433e-10	1.7268e-11	0.638752	0.993379	0.00728566
rs9393929	6	28696063	C	A	2.44587e-12	1.33989e-12	0.756169	0.997651	0.0106279
rs1233604	6	28734676	A	G	1.27367e-10	5.12799e-11	0.716403	0.998931	0.0227821
rs1233619	6	28745452	A	G	7.17351e-12	1.41559e-11	0.644583	0.99962	0.00347174
rs1311918	6	28753646	T	C	8.60119e-12	1.55995e-11	0.627138	0.999535	0.00545337
rs7767099	6	28768698	T	C	8.73153e-12	9.05506e-12	0.616881	0.999505	0.00454144
rs2765220	6	28769671	C	T	3.35704e-08	7.21769e-08	0.982645	0.924686	1.66247e-06
rs3131343	6	28775564	A	G	5.9705e-12	6.27149e-12	0.623275	0.999433	0.00612288
rs4324798	6	28776117	A	G	9.4448e-12	9.92592e-12	0.618406	0.999387	0.00232155
rs209181	6	28792477	A	G	1.21937e-09	1.95872e-09	0.988202	0.95848	4.55601e-06
rs3118359	6	28793904	T	G	1.17783e-11	8.98401e-12	0.536986	0.999409	0.0013316
rs3118357	6	28802149	A	G	1.33486e-11	1.29679e-11	0.585322	0.999496	0.00435288
rs9257248	6	28803291	T	C	1.04985e-11	1.48809e-11	0.609668	0.999498	0.00372266
rs3132390	6	28832788	G	A	2.37666e-11	5.677e-12	0.643022	0.995816	0.0054601
rs3132392	6	28838629	C	T	1.2709e-11	1.8218e-11	0.57806	0.999533	0.00195557
rs3130838	6	28866528	C	T	1.05627e-11	8.89757e-12	0.57227	0.999363	0.00374223
rs3118361	6	28898287	T	C	1.61388e-11	1.53807e-11	0.64678	0.998997	0.000556552
rs3130845	6	28923367	G	A	9.79964e-12	1.34155e-11	0.611575	0.999148	0.00289089
rs3130837	6	28948092	T	G	2.59142e-11	3.31006e-11	0.57307	0.999495	0.003965
rs3129791	6	28954293	A	G	3.61988e-11	3.27918e-11	0.549609	0.999203	0.00112276
rs3130893	6	28980707	G	A	2.65484e-11	2.24908e-11	0.554308	0.999023	0.00329539
rs3117143	6	29031142	A	C	5.39289e-11	5.4439e-11	0.616263	0.998866	0.00234722
rs3129788	6	29057639	A	G	2.8513e-11	2.21126e-11	0.597112	0.999081	0.00113387
rs3116830	6	29167575	A	G	6.86505e-11	5.03694e-11	0.619808	0.998884	0.00140005
rs3130834	6	29248149	C	T	6.28943e-11	2.88931e-11	0.603191	0.998602	0.00200158
rs3117425	6	29260431	T	C	3.27093e-09	3.88129e-09	0.633668	0.998755	0.00405761
rs3117439	6	29266483	A	G	7.28753e-10	1.84296e-10	0.552569	0.996277	0.00469843
rs3117427	6	29274136	C	T	6.52551e-10	7.05489e-10	0.562536	0.995291	0.00247968
rs3129683	6	29286670	G	C	5.48264e-08	2.21632e-08	0.977163	0.872371	2.49432e-05
rs9257793	6	29335154	C	T	5.77312e-10	2.30921e-11	0.601314	0.991925	0.00701574
rs3749971	6	29342775	A	G	2.06467e-09	8.45687e-10	0.731587	0.99817	0.00221018
rs9257805	6	29346329	G	A	1.16954e-08	1.59115e-10	0.678148	0.965148	0.000856966
rs9257809	6	29356331	G	A	1.81575e-08	1.63561e-09	0.64137	0.989452	0.0135022
rs442694	6	29356687	T	G	4.62904e-09	4.93851e-10	0.673899	0.99362	0.00748806
rs429479	6	29372323	G	A	6.36855e-09	4.69729e-10	0.619972	0.985628	0.0365373
rs1535039	6	29411432	C	T	3.74834e-09	1.03887e-09	0.673385	0.996604	0.0111708
rs2523443	6	29415464	A	C	1.41436e-09	2.03594e-10	0.656946	0.994109	0.00854136
rs2746149	6	29435355	C	T	3.19181e-08	3.15992e-09	0.627323	0.995939	0.00547506
rs2746150	6	29442701	T	C	2.04524e-09	2.99036e-10	0.681225	0.995087	0.00774271
rs1233493	6	29458241	G	A	2.29031e-08	3.16507e-09	0.606362	0.996644	0.00581686
rs1233491	6	29461730	C	G	2.40058e-09	4.09107e-10	0.690137	0.995268	0.0120792
rs1233489	6	29463043	A	T	3.03077e-09	3.58068e-10	0.66017	0.994534	0.0100417
rs1233480	6	29477414	T	C	1.19584e-08	4.97985e-10	0.785809	0.949893	0.0288502
rs404240	6	29523957	G	A	1.99292e-09	3.1731e-10	0.638397	0.996191	0.0282372
rs1235162	6	29537224	G	A	1.38582e-09	2.55833e-11	0.559687	0.994028	0.0485223
rs1233396	6	29546799	A	G	5.17106e-11	1.33547e-12	0.694704	0.99035	0.052072
rs926552	6	29548089	A	G	4.02714e-11	1.3563e-12	0.68687	0.992168	0.0462147
rs29218	6	29607429	G	A	7.84904e-08	3.06965e-09	0.983667	0.896668	0.000708851
rs8321	6	30032522	C	A	1.18254e-10	7.99444e-12	0.778879	0.997049	0.023221
rs9261290	6	30038647	C	T	2.68183e-10	1.20762e-11	0.749747	0.995626	0.0324783
rs1541269	6	30103360	A	G	3.35536e-09	1.86206e-10	0.736623	0.9948	0.0755267
rs1970	6	30125543	T	C	3.15232e-11	2.18249e-12	0.646673	0.988167	0.0233961
rs1573296	6	30127805	G	A	4.68421e-11	2.87739e-12	0.666006	0.985647	0.0356243
rs2523729	6	30137387	A	G	1.23961e-10	3.32591e-12	0.720652	0.992614	0.0113095
rs2106072	6	30153363	A	G	9.90544e-11	2.84613e-12	0.76298	0.989391	0.0498613
rs2517613	6	30165662	A	G	9.5829e-08	3.71734e-09	0.765103	0.994865	0.0219431
rs2523720	6	30166886	T	C	1.35467e-07	4.54345e-09	0.724022	0.994469	0.0339071
rs885916	6	30202571	T	C	1.16463e-07	4.31851e-09	0.714861	0.995901	0.0409706
rs3130380	6	30279130	A	G	1.00307e-10	8.54424e-12	0.784261	0.994723	0.0244562
rs3094067	6	30299245	G	T	3.365e-10	1.57568e-11	0.801107	0.99049	0.00836561
rs3132649	6	30321057	A	G	5.36976e-08	1.08802e-09	0.738479	0.970722	0.0809884
rs3094061	6	30321189	C	A	4.36364e-08	9.09747e-10	0.746874	0.97062	0.072302
rs3130374	6	30321336	T	C	7.96242e-08	1.35471e-09	0.741326	0.974249	0.0589373
rs3130375	6	30321732	A	C	3.07226e-08	6.15273e-10	0.736876	0.971573	0.0706828
rs3130377	6	30323393	T	C	4.76083e-10	2.91695e-11	0.732339	0.991501	0.0296381
rs3130350	6	30327839	T	G	6.96211e-10	3.89572e-11	0.707	0.99298	0.0268166
rs3094622	6	30327952	G	A	8.04654e-10	4.86267e-11	0.770105	0.993336	0.0378775
rs3130351	6	30328192	T	C	5.60155e-10	3.91756e-11	0.694616	0.993488	0.0300089
rs3130352	6	30328357	T	C	5.22436e-10	3.14102e-11	0.665997	0.99154	0.0333645
rs3094621	6	30328753	C	T	1.34754e-09	6.54504e-11	0.781051	0.9918	0.0381149
rs3094054	6	30333505	T	G	1.57552e-09	4.56987e-11	0.629601	0.991908	0.0567828
rs3129809	6	30335621	G	A	2.28717e-08	3.3071e-09	0.718964	0.991685	0.0852012
rs3129812	6	30337974	A	G	9.15276e-10	4.02972e-11	0.678887	0.992664	0.0556257
rs3129817	6	30342753	A	G	3.07123e-08	2.15473e-09	0.743245	0.985602	0.049436
rs3129818	6	30342966	T	G	1.45975e-08	2.58761e-09	0.720421	0.992441	0.0611481
rs3129820	6	30343569	A	G	1.78501e-08	3.16566e-09	0.730802	0.991609	0.0470308
rs3132631	6	30344645	T	C	1.59248e-08	3.08266e-09	0.73465	0.992723	0.0909425
rs3132627	6	30346760	A	T	6.13329e-10	4.07327e-11	0.691931	0.994524	0.0202122
rs3132625	6	30347720	G	A	2.36365e-08	3.83698e-09	0.72429	0.992023	0.060996
rs3130126	6	30353739	A	C	3.78684e-08	5.44393e-09	0.717716	0.990573	0.0521803
rs3094050	6	30358591	G	A	1.35866e-08	2.32644e-09	0.740877	0.9905	0.0596832
rs3094703	6	30358957	T	C	2.00105e-08	3.49175e-09	0.739319	0.991014	0.0617457
rs3094035	6	30363136	T	G	2.65381e-08	3.4799e-09	0.736678	0.989176	0.0601158
rs3132616	6	30416456	G	A	4.79824e-08	1.21961e-09	0.634007	0.973024	0.0544733
rs3130247	6	30515043	C	T	1.21427e-08	7.17519e-10	0.684384	0.98886	0.0700693
rs3132610	6	30544401	G	A	5.14591e-08	5.98984e-09	0.666238	0.983184	0.0317874
rs9262132	6	30611350	A	C	2.90976e-08	7.9992e-10	0.669473	0.98502	0.0381209
rs9262135	6	30618906	G	A	1.60929e-08	5.45517e-10	0.653742	0.988362	0.0752439
rs9262143	6	30652781	T	C	1.71607e-08	6.11951e-10	0.657428	0.986816	0.0508576
rs138394556	6	30652782	A	G	3.99815e-08	1.31219e-09	0.582072	0.980762	0.0582875
rs3132585	6	30687614	C	G	6.29434e-09	1.73807e-10	0.58506	0.991759	0.0641472
rs3129973	6	30721143	T	C	2.32591e-08	3.67364e-10	0.435212	0.979825	0.00374454
rs3095340	6	30726939	C	A	2.29967e-08	1.32094e-10	0.322363	0.89708	0.137244
rs2535332	6	30813249	T	C	6.01526e-08	9.98345e-09	0.627645	0.99545	0.00380058
rs3130782	6	30914843	T	C	1.49897e-07	2.75789e-09	0.708096	0.935084	0.0103006
rs3131934	6	30931844	C	T	7.82124e-09	1.20116e-10	0.480634	0.990542	0.00958427
rs3132510	6	31172151	C	T	4.71692e-08	3.82969e-09	0.410553	0.995554	0.00382657
rs1625792	6	31306420	A	G	1.22893e-07	5.18897e-09	0.466198	0.996879	0.00612662
rs3128987	6	31434198	C	T	1.15256e-07	1.5974e-06	0.283225	0.999829	0.0633322
rs3096690	6	32194630	C	G	2.56922e-08	5.4794e-09	0.204361	0.999095	0.000647195
rs2894254	6	32345689	G	T	8.15978e-08	5.01249e-09	0.107976	0.997391	0.00117934
rs3129843	6	32395726	G	A	7.77698e-08	1.51212e-08	0.0701612	0.998272	0.00273986
rs3135394	6	32408497	G	A	9.18251e-08	2.52307e-08	0.0623434	0.999035	0.0020736
rs9276689	6	32751962	T	C	5.72498e-08	1.52884e-07	0.0430951	0.999013	0.00915471
rs9276731	6	32765585	T	G	1.9609e-08	3.19864e-08	0.074319	0.999114	0.0397267
rs74617384	6	160997118	T	A	2.50246e-08	0.064854	0.0134731	0.00045063	0.0326956
rs10455872	6	161010118	G	A	6.03265e-08	0.0713763	0.0124618	0.00104349	0.0170569
rs264	8	19813180	A	G	2.45338e-11	0.834166	8.68725e-08	0.992695	2.42602e-05
rs271	8	19813702	A	G	9.04018e-13	0.861764	5.50675e-08	0.997949	2.74599e-06
rs295	8	19816238	C	A	4.34081e-14	0.527095	5.94827e-09	0.999994	5.14319e-15
rs301	8	19816934	C	T	6.09955e-14	0.637638	2.05726e-09	0.999986	7.42337e-15
rs320	8	19819077	G	T	9.48243e-12	0.459809	7.89861e-09	0.99956	5.36565e-20
rs325	8	19819328	C	T	1.45958e-18	0.966279	1.02378e-08	0.999996	0.000238985
rs326	8	19819439	G	A	1.18242e-11	0.357182	1.31846e-08	0.999845	5.9249e-27
rs328	8	19819724	G	C	1.59275e-18	0.972381	1.69442e-08	0.999996	0.000311519
Affx-52343806	8	19822809	G	GC	4.82149e-18	0.980422	1.21284e-07	1	1.96414e-05
rs13702	8	19824492	C	T	2.3467e-14	0.299797	1.41775e-09	0.999983	1.34504e-26
rs15285	8	19824667	T	C	1.26591e-15	0.317817	1.04217e-09	0.999994	3.52559e-26
rs10105606	8	19827848	A	C	3.79318e-10	0.299296	1.56511e-07	0.997799	1.05332e-19
rs10096633	8	19830921	T	C	1.76944e-22	0.938669	1.37152e-09	1	2.22307e-07
rs17482753	8	19832646	T	G	2.62823e-18	0.969435	2.98641e-08	0.999997	0.000746274
rs12678919	8	19844222	G	A	2.4354e-17	0.966099	3.16688e-08	0.999998	0.00330358
rs7841189	8	19845376	T	C	5.12556e-20	0.874894	8.40518e-10	1	7.31123e-06
rs10503669	8	19847690	A	C	1.15871e-17	0.96635	1.93087e-08	0.999996	0.00593223
rs17091905	8	19849757	A	G	3.86346e-20	0.86596	5.10413e-10	1	1.66963e-05
rs17489373	8	19855344	A	G	1.36162e-15	0.471049	1.63548e-09	0.999995	3.49213e-17
rs2083637	8	19865175	G	A	5.79203e-16	0.450704	2.41366e-09	0.999999	3.58098e-17
rs7016880	8	19876746	C	G	6.40692e-17	0.978177	2.26427e-08	0.999996	0.0107222
rs11991231	8	19907912	C	T	5.33483e-19	0.986459	8.913e-09	0.999998	0.00316963
rs2954033	8	126493746	G	A	1.24235e-07	0.870013	1	2.75401e-05	4.81794e-28
rs2954038	8	126507389	A	C	7.44885e-10	0.606121	0.999999	1.21663e-07	2.80884e-30
rs471364	9	15289578	T	C	3.4622e-10	0.907285	1	0.992571	0.00302776
rs643531	9	15296034	A	C	1.29511e-10	0.914886	1	0.686015	0.0126078
rs581080	9	15305378	C	G	1.22788e-09	0.796373	1	0.973279	1.86738e-05
rs13301006	9	107629336	T	C	4.90142e-10	0.154859	1	0.675178	1.8511e-07
rs3890182	9	107647655	A	G	1.48832e-26	0.0260842	1	0.75666	2.28413e-09
rs12686004	9	107653426	A	G	1.16304e-17	0.564955	1	0.697724	0.005176
rs3905000	9	107657070	A	G	1.96312e-21	0.054864	1	0.735233	1.86765e-10
rs1883025	9	107664301	T	C	1.50135e-16	0.312557	1	0.954473	1.61385e-23
rs2575876	9	107665739	A	G	2.22342e-18	0.370698	1	0.945486	5.99861e-20
rs174570	11	61597212	T	C	6.05955e-08	0.869801	1	0.999922	4.57488e-05
rs1558861	11	116607437	T	C	1.49616e-23	0.558521	1	5.32043e-16	3.10016e-07
rs28927680	11	116619073	G	C	5.74358e-10	0.757749	0.999234	1.97454e-07	0.00446989
rs11825181	11	116626258	A	G	3.33178e-10	0.847637	0.999463	2.41442e-07	0.0040916
rs11820589	11	116633862	A	G	2.98232e-10	0.777807	0.999646	4.98049e-07	0.00118919
rs964184	11	116648917	C	G	7.21703e-32	0.829241	1	1.23917e-19	8.31858e-17
rs11823543	11	116649135	A	G	4.9667e-13	0.780831	0.999925	2.86251e-08	0.0117657
rs12286037	11	116652207	T	C	2.10157e-12	0.837923	0.999917	2.81793e-08	0.00557085
rs2075290	11	116653296	T	C	8.67136e-25	0.515878	1	5.17186e-16	4.30456e-06
rs35120633	11	116655600	A	G	5.36813e-13	0.805963	0.999945	1.64455e-08	0.00101035
rs2266788	11	116660686	A	G	5.75275e-25	0.540118	1	2.46264e-15	3.50414e-07
rs3135506	11	116662407	C	G	6.72095e-13	0.77398	0.999886	2.89391e-08	0.000245419
rs662799	11	116663707	A	G	2.69743e-26	0.587626	1	1.08727e-16	5.52097e-05
rs5128	11	116703640	C	G	1.01695e-08	0.975866	0.986642	6.55852e-09	7.46926e-05
rs12225230	11	116728630	C	G	2.5195e-08	0.510973	3.06424e-09	0.477358	0.00248707
rs11216185	11	116782974	G	T	4.04372e-09	3.51254e-07	0.999429	0.981752	0.119037
Affx-52324980	11	117030633	TC	T	5.23745e-08	8.18255e-06	0.999476	0.9618	0.600324
rs45574931	11	117076972	A	C	1.36914e-08	2.20033e-06	0.999456	0.933739	0.623525
rs74580294	12	122622795	G	A	7.44135e-08	1	0.230484	0.007803	0.304509
rs4759377	12	123796849	T	C	3.51845e-08	0.0855271	1.97977e-06	9.34647e-06	0.0207462
rs11057273	12	123814466	C	T	4.80867e-08	0.0949333	2.01008e-06	1.22376e-05	0.0201059
rs28660993	12	123875394	T	C	5.90631e-08	0.103755	2.49933e-06	1.48145e-05	0.0445465
rs1800588	15	58723675	T	C	3.03019e-16	0.709812	9.50015e-18	0.51601	1.79392e-35
rs261334	15	58726744	C	G	4.78178e-15	0.783152	5.87262e-17	0.433019	8.5149e-35
rs261336	15	58742418	A	G	1.46554e-13	0.206071	8.86008e-15	0.244003	7.84984e-17
rs2058908	16	53806145	C	T	1.32053e-08	1	0.335567	0.844951	7.22417e-08
rs7187961	16	53826034	C	T	4.60404e-08	1	0.564971	0.852387	6.23399e-05
rs3859113	16	56699967	T	C	1.81929e-09	0.452573	8.399e-11	0.98621	0.399094
rs2304477	16	56873840	A	G	2.93866e-08	0.440656	8.9727e-10	0.833669	1.35122e-07
rs4784733	16	56899006	T	C	3.8856e-09	0.606706	1	0.134696	1.52465e-14
rs13306673	16	56900931	T	C	4.2013e-15	0.517539	1	0.599131	3.75887e-06
rs12445698	16	56928216	T	C	5.20943e-08	0.187162	1	0.149047	0.00111425
rs8063291	16	56930251	C	T	3.3172e-08	0.194467	1	0.124131	0.00146262
rs2217332	16	56969148	A	G	4.47929e-10	0.386305	1	0.0616488	0.0190979
rs9989419	16	56985139	G	A	4.52346e-13	0.999619	1	0.132958	3.01634e-95
rs12448528	16	56985555	G	A	6.53947e-59	0.790597	1	0.0176339	9.3132e-42
rs173539	16	56988044	T	C	1.27552e-29	0.934546	2.55564e-26	0.928544	2.01552e-199
rs247616	16	56989590	T	C	3.49211e-30	0.850646	1.74264e-27	0.908854	8.1414e-207
rs247617	16	56990716	A	C	2.83762e-30	0.914331	3.49956e-27	0.947195	3.86509e-207
rs6499862	16	56991524	A	G	1.10307e-28	0.290754	1	0.00564047	4.05364e-10
rs28888131	16	56991624	A	G	1.59172e-51	0.168189	1	0.0110075	6.98612e-26
rs1864163	16	56997233	A	G	1.5736e-82	0.544978	1	0.012181	9.12188e-101
rs9939224	16	57002732	G	T	1.56521e-97	0.493525	1	0.0405034	2.24057e-69
rs7499892	16	57006590	T	C	1.82257e-125	0.233185	1	0.0630398	5.01899e-64
rs5883	16	57007353	T	C	3.18456e-11	0.968819	1.72078e-12	0.293851	0.0137487
rs289715	16	57008508	T	A	7.34112e-18	0.867078	7.44007e-18	0.981034	2.40495e-11
rs56208677	16	57010232	T	C	2.89501e-24	0.566378	3.503e-25	0.999565	6.73679e-05
rs5880	16	57015091	C	G	1.16174e-46	0.0751687	1	0.0570906	3.96664e-07
rs12934552	16	57021433	G	A	7.85507e-14	0.255199	1	0.298637	0.000445122
rs7240405	18	47159090	G	A	2.97065e-12	0.773932	1	0.479398	4.37402e-06
rs4939883	18	47167214	C	T	1.36162e-11	0.76855	1	0.464319	2.94217e-08
rs2156552	18	47181668	T	A	1.98468e-13	0.797116	1	0.482369	2.834e-06
rs7240566	18	57744189	G	A	1.02216e-07	1.8597e-08	0.411562	0.11535	3.66935e-07
rs11542916	19	10694720	A	G	4.67816e-09	0.542426	0.64852	1	0.796506
rs4425006	19	10813364	C	T	1.13848e-12	0.15559	0.872068	1	0.0476029
rs73013159	19	11122710	T	G	2.36737e-15	0.558303	0.648932	1	0.0259892
rs12052058	19	11159525	T	G	5.64904e-08	0.981997	0.24903	1	6.95618e-12
rs1122608	19	11163601	T	G	2.39163e-08	0.963854	0.180362	1	6.69881e-12
rs55791371	19	11188153	C	A	5.38841e-81	0.554341	0.106813	1	3.80138e-21
rs11668477	19	11195030	G	A	9.10892e-21	0.688462	0.480943	1	5.11862e-14
rs6511720	19	11202306	T	G	8.60406e-81	0.562159	0.157457	1	4.5809e-22
rs2228603	19	19329924	T	C	3.29021e-13	0.999543	0.76706	1	0.0020692
rs58542926	19	19379549	T	C	2.39843e-13	0.997981	0.0566424	1	7.89992e-10
rs16996148	19	19658472	T	G	5.13515e-09	0.999735	0.237383	0.999998	2.31557e-07
rs17216525	19	19662220	T	C	2.43919e-08	0.99964	0.280732	0.999992	4.02639e-07
rs11881756	19	45220896	C	T	2.44944e-12	0.982458	0.000177309	0.999822	6.97161e-06
rs1531517	19	45242173	A	G	8.18308e-21	0.910525	1.86444e-09	0.996638	0.000415224
rs2075650	19	45395619	G	A	9.29301e-27	0.788786	0.999611	4.87556e-21	3.68505e-09
rs157581	19	45395714	C	T	1.34296e-35	0.621707	0.712024	9.883e-39	1.01781e-19
rs769449	19	45410002	A	G	3.01147e-39	0.876193	0.99999	6.90812e-25	4.77494e-08
rs445925	19	45415640	A	G	7.38666e-72	0.296194	1.4823e-26	1	1.03037e-29
rs4420638	19	45422946	G	A	1.16189e-29	0.892283	0.994569	1.35009e-21	1.65707e-23
rs7259004	19	45432557	C	G	1.6844e-18	0.0784883	5.983e-07	0.0510524	0.00201947
rs6065904	20	44534651	A	G	2.88286e-17	0.187055	1	0.339445	2.72474e-14
rs4810479	20	44545048	T	C	2.75875e-15	0.524611	1	0.177657	1.76322e-15
rs73307905	20	44545773	C	A	7.07117e-22	0.124277	1	0.387611	1.11563e-13
rs77617917	20	44563217	A	G	6.51565e-15	0.495949	1	0.795923	0.0387655
rs7679	20	44576502	C	T	6.73248e-23	0.166446	1	0.48551	1.25684e-12
rs2274755	20	44639692	T	G	7.4594e-08	0.408974	1	0.0783403	0.000149044
Affx-16780572	20	44643111	A	G	4.36562e-08	0.369848	1	0.0679088	0.000272671
rs10432735	20	44650318	T	A	7.08044e-08	0.399677	1	0.0673413	0.000205846
